# Supplementary material for: Blockade of interferon signaling decreases gut barrier integrity and promotes severe West Nile virus disease
Source: Nat Commun. 2023 Sep 25;14:5973. doi: 10.1038/s41467-023-41600-3 (PMC10520062; doi:10.1038/s41467-023-41600-3)
Supplement: Supplementary file 3 — Source Files [file 41467_2023_41600_MOESM3_ESM.zip]

Archive with 27 entries (26 files):
- New Source Files/
- New Source Files/Lin_SourceData_Fig2.xlsx
- __MACOSX/New Source Files/._Lin_SourceData_Fig2.xlsx
- New Source Files/Lin_SourceData_SupF2.xlsx
- __MACOSX/New Source Files/._Lin_SourceData_SupF2.xlsx
- New Source Files/Lin_SourceData_SupF3.xlsx
- __MACOSX/New Source Files/._Lin_SourceData_SupF3.xlsx
- New Source Files/Lin_SourceData_Fig1 .xlsx
- __MACOSX/New Source Files/._Lin_SourceData_Fig1 .xlsx
- New Source Files/Lin_SourceData_Fig3.xlsx
- __MACOSX/New Source Files/._Lin_SourceData_Fig3.xlsx
- New Source Files/Lin_SourceData_SupF4.xlsx
- __MACOSX/New Source Files/._Lin_SourceData_SupF4.xlsx
- New Source Files/Lin_SourceData_Fig4.xlsx
- __MACOSX/New Source Files/._Lin_SourceData_Fig4.xlsx
- New Source Files/Lin_SourceData_SupF8.xlsx
- __MACOSX/New Source Files/._Lin_SourceData_SupF8.xlsx
- New Source Files/Lin_SourceData_SupF9.xlsx
- __MACOSX/New Source Files/._Lin_SourceData_SupF9.xlsx
- New Source Files/Lin_SourceData_Fig5.xlsx
- __MACOSX/New Source Files/._Lin_SourceData_Fig5.xlsx
- New Source Files/Lin_SourceData_SupF5.xlsx
- __MACOSX/New Source Files/._Lin_SourceData_SupF5.xlsx
- New Source Files/Lin_SourceData_SupF6.xlsx
- __MACOSX/New Source Files/._Lin_SourceData_SupF6.xlsx
- New Source Files/Lin_SourceData_SupF7.xlsx
- __MACOSX/New Source Files/._Lin_SourceData_SupF7.xlsx
