# Supplementary material for: Blockade of interferon signaling decreases gut barrier integrity and promotes severe West Nile virus disease
Source: Nat Commun. 2023 Sep 25;14:5973. doi: 10.1038/s41467-023-41600-3 (PMC10520062; doi:10.1038/s41467-023-41600-3)
Supplement: Supplementary file 3 — Source Files [file 41467_2023_41600_MOESM3_ESM.zip › New Source Files/Lin_SourceData_Fig2.xlsx]

## Sheet: 2b
Percent WNV positive cells / field
Duodenum		Jejunum		Terminal ileum		Colon
Isotype	anti-IFNAR1	Isotype	anti-IFNAR1	Isotype	anti-IFNAR1	Isotype	anti-IFNAR1
0	21	3	19	6	18	0	3
0	12	3	8	3	24	0	11
0	6	6	8	1	10	0	2
3	7	3	17	3	3	1	1
3	19	6	10	4	5	2	6
6	23	1	4	4	8	2	4
9	20	2	2	5	11	5	4
3	25	2	8	2	6	0	3
2	19		7		3	1	4
6	16		6		5	1	4
6	14		17		7	1	3
6	14		7				2
3	13						2
	6						3
	4						3

## Sheet: 2c
Percent WNV positive epithelial cells / total epithelial cells per field
Duodenum		Jejunum		Terminal ileum		Colon
Isotype	anti-IFNAR1	Isotype	anti-IFNAR1	Isotype	anti-IFNAR1	Isotype	anti-IFNAR1
0	0.52	0	0.35	0.01	0.05	0.01	0.85
0	2.03	0	3.05	0.01	0.25	0	2.83
0	3.1	0.01	3.23	0.03	1	0.02	1.28
0.03	6.92	0.01	5.66	0	3.24	0	0.06
0.02	0.85	0	1.08	0	4.05	0.01	2.05
0.01	5.2	0.02	0.25	0.02	6.09	0	1.05
0.09	4.48	0.02	0.5	0	3.32	0	2.25
0.05	5.01	0.01	0.39	0.01	2.2	0	1.89
0.01	0.91		2.28		0.13	0.02	0.02
0.03	1.66		2.99		0.2	0.01	0.01
0.03	1.45		0.1		0.23	0.01	0.08
0	3.38		1.55				0.12
0.05	1.35						1.19
	2.65						0.96
	7.91						0.48

## Sheet: 2d
10 kDa dextran [ug/mL]
Uninfected		WNV
Isotype	α-IFNAR1	Isotype	α-IFNAR1
336.397	1016.92	465.074	1862.13
648.897	941.729	428.309	1568.01
832.721	1092.11	777.574	2487.13
943.015	1167.29	648.897	1439.34
729.798	1092.11	578.283	1083.33
994.949	1480.58	843.434	1828.28
1272.73		982.323	1398.99
653.509		893.939	1449.49
590.852		666.04	1067.04
		1142.23	741.228
		1305.14	1731.2
		522.036	665.397
		410.532	867.166
		389.293	564.513
		437.08	1238.85
		490.177	930.882

## Sheet: 2e
70 kDa dextran [ug/mL]
Uninfected		WNV
Isotype	α-IFNAR1	Isotype	α-IFNAR1
37.7457	48.2307	269.879	221.232
69.2005	42.9882	235.307	184.535
74.443	95.4128	252.593	299.869
95.4128	126.868	200.735	195.02
156.934	96.1071	105.661	254.258
254.258	205.596	425.454	655.718
290.754	229.927		473.236
200.735	193.431		473.236
122.947	174.806		511.884
	243.95		183.449
	364.952		606.958
	200.959		242.714
	174.387		280.673
	159.204		212.346
	174.387		428.713
	197.163		348.999

## Sheet: 2f
250 kDa dextran [ug/mL]
Uninfected		WNV
Isotype	α-IFNAR1	Isotype	α-IFNAR1
126.174	153.02	193.837	434.899
179.866	153.02	118.08	582.55
273.826	273.826	158.872	448.322
273.826	327.517	141.39	252.27
151.362	121.09	123.907	393.542
221.998	171.544	240.457	413.724
282.543	221.998		332.997
164.7	201.816
94.7698
