# Supplementary material for: Blockade of interferon signaling decreases gut barrier integrity and promotes severe West Nile virus disease
Source: Nat Commun. 2023 Sep 25;14:5973. doi: 10.1038/s41467-023-41600-3 (PMC10520062; doi:10.1038/s41467-023-41600-3)
Supplement: Supplementary file 3 — Source Files [file 41467_2023_41600_MOESM3_ESM.zip › New Source Files/Lin_SourceData_SupF2.xlsx]

## Sheet: 2a
Percent of initial weight	SPF															SPF															GF									GF
dpi	Isotype															anti-IFNAR1															Isotype									anti-IFNAR1
-1	100	100	100	100	100	100	100	100	100	100	100	100	100	100	100	100	100	100	100	100	100	100	100	100	100	100	100	100	100	100	100	100	100	100	100	100	100	100	100	100	100	100	100	100	100	100	100	100
0	98.26	100.35	99.36	100	100	99.2	96.47	93.85	96.76	97.52	99.64	99.31	100.38	100.35	99.28	98.26	100.35	99.36	100	100	99.2	96.47	93.85	96.76	97.52	99.64	99.31	100.38	100.35	99.28
1	97.92	98.96	98.08	98.49	98.23	99.6	96.08	93.08	98.79	99.17	98.19	97.94	98.48	99.3	98.56	97.92	98.96	98.08	98.49	98.23	99.6	96.08	93.08	98.79	99.17	98.19	97.94	98.48	99.3	98.56
2	98.26	95.83	95.85	97.36	96.11	98.41	93.73	90.77	98.79	94.21	96.38	96.91	93.94	95.42	94.96	98.26	95.83	95.85	97.36	96.11	98.41	93.73	90.77	98.79	94.21	96.38	96.91	93.94	95.42	94.96
3	90.28	87.85	90.42	90.57	89.05	89.64	85.1	82.31	90.28	87.19	94.57	84.88	89.39	89.44	87.05	90.28	87.85	90.42	90.57	89.05	89.64	85.1	82.31	90.28	87.19	94.57	84.88	89.39	89.44	87.05	102.26	97.34	100.36	100.37	98.95	101.96	98.21	97.58	101.69	97.41	89.1	89.92	95.92	99.63	92.16	94.71	92.15	91.13

## Sheet: 2b
Serum 3 dpi	WNV in SPF		WNV in GF
250 kDa dextran [ug/mL]	Isotype	α-IFNAR1	Isotype	α-IFNAR1
	155.131	139.37	97.2062	110.134
	241.818	155.131	148.916	200.625
	210.296	99.9672	135.988	174.771
	186.654	123.609	187.698	148.916
	170.893	123.609	135.988	187.698
	134.657	171.63	81.4592	51.6728
	196.278	146.982	165.854	86.4236
	183.954	159.306	96.3524	61.6016
	208.602	134.657	81.4592	150.961
	220.927	146.982

## Sheet: 2c
Serum 3 dpi	WNV in SPF		WNV in GF
Log WNV [GE]	Isotype	α-IFNAR1	Isotype	α-IFNAR1
	2.6	5.46816	2.6	7.2203
	2.6	6.27236	2.6	7.39391
	2.6	6.22928	2.6	6.21387
	2.6	6.51319	2.6	5.94442
	2.6	6.51746	2.6	6.83
	2.6	6.81226	2.6	6.71
	2.6	6.45723	2.6	5.83
	2.6	6.57874	2.6	6.89
	2.6	7.1292	2.6
	2.6	7.20229
	2.6	7.52157
	2.6	7.17565
	2.6	7.76575
	2.6	7.49691
	2.6	7.26873
	2.6	8.0526
	2.6	7.85392
	2.6	8.19119
	2.6	7.94059
	2.6	7.99905

## Sheet: 2d
Liver 3 dpi	WNV in SPF		WNV in GF
Log WNV [GE]	Isotype	α-IFNAR1	Isotype	α-IFNAR1
	2.6	5.40066	2.85574	6.16346
	2.85824	5.85304	2.76498	6.35062
	2.75056	6.34405	2.88472	5.20781
	2.67985	6.7364	3.01412	4.88114
	2.64975	6.02004	2.84104	6.08434
	2.85698	6.21207	2.6	5.70352
	2.74715	7.18662	2.6	6.26849
	2.78304	6.84204	2.6	6.25124
	2.73518	6.65928	2.6
	2.6	6.72859
	2.85574	6.58226
	2.76498	6.28555
	2.88472	6.98467
	3.01412	6.5312
	2.84104	6.97755
	2.80743	6.95031
	2.6	6.13173
	2.6	6.77825
	2.6	6.9787
	2.6	6.83584

## Sheet: 2e
Brain 3 dpi	WNV in SPF		WNV in GF
Log WNV [GE]	Isotype	α-IFNAR1	Isotype	α-IFNAR1
	2.6	3.83333	2.6	4.73906
	2.6	4.37472	2.6	4.85476
	2.6	4.70254	2.6	3.30493
	2.6	4.86565	2.6	2.96746
	2.6	4.62512	2.6	4.69066
	2.6	4.72286	2.6	4.31317
	2.6	5.10558	2.6	4.36589
	2.6	4.93458	2.6	4.77305
	2.6	5.55716	2.6
	2.6	5.40035
	2.6	5.29649
	2.6	4.88945
	2.6	5.16269
	2.6	5.06928
	2.6	4.8018
	2.6	5.62448
	2.6	5.74421
	2.6	6.00751
	2.6	6.23851
	2.6	5.9352
