# Supplementary material for: Blockade of interferon signaling decreases gut barrier integrity and promotes severe West Nile virus disease
Source: Nat Commun. 2023 Sep 25;14:5973. doi: 10.1038/s41467-023-41600-3 (PMC10520062; doi:10.1038/s41467-023-41600-3)
Supplement: Supplementary file 3 — Source Files [file 41467_2023_41600_MOESM3_ESM.zip › New Source Files/Lin_SourceData_SupF3.xlsx]

## Sheet: 3c
Olfactory bulb	WNV in SPF		WNV in GF		WNV in SPF anti-TNFa
Percent of 70 kDa-positive area	Isotype	α-IFNAR1	Isotype	α-IFNAR1	Isotype	α-IFNAR1
	0	16.55	3.2	1.22	4.59	6.73
	2.11	14	4.97	1.41	5.93	5.5
	5.85	16.93	4.04	11.7	4.34	6.54
	4.15	15.37	5.48	3.89	2	4.95
	7.77	13.09	5.69	10.94	0	5.3
		8.46		10.81		5.14
				10.23		7.26
				4.86
Olfactory bulb	WNV in SPF		WNV in GF		WNV in SPF anti-TNFa
Percent of 250 kDa-positive area	Isotype	α-IFNAR1	Isotype	α-IFNAR1	Isotype	α-IFNAR1
	0	1.33	1.79	0.75	1.53	1.1
	1.2	7.91	0	0.29	1.49	0
	0.61	5.91	0.86	0.53	3.24	2.41
	1.72	9.75	3.71	1.42	0.32	1.92
	1.32	3.23	1.96	2.8	0.26	0.42
		0		6.25		2.09
				2.79		1.34
				0.55

## Sheet: 3d
Cortex	WNV in SPF		WNV in GF		WNV in SPF anti-TNFa
Percent of 70 kDa-positive area	Isotype	α-IFNAR1	Isotype	α-IFNAR1	Isotype	α-IFNAR1
	0.5	5.05	0.16	0.35	3	0.91
	0.39	3.26	3.55	0.29	1.68	1.66
	2.68	41.24	0.2	4.06	0.63	2.71
	0.24	0.86	1.56	4.91	10.64	0.86
	4.92	6.03	2.34	2.66	0.84	0.95
		1.07		1.48		1.86
				27.26		3.13
				1.03
				3.62
Cortex	WNV in SPF		WNV in GF		WNV in SPF anti-TNFa
Percent of 250 kDa-positive area	Isotype	α-IFNAR1	Isotype	α-IFNAR1	Isotype	α-IFNAR1
	0.24	0.51	0.12	0.51	0.85	0.55
	0.35	3	0.31	0.11	0	0.57
	0.13	9.65	0.09	0.07	0.39	0.95
	0.24	0.93	0.19	0.42	1.64	0.1
	0.44	5.42	0.18	0.26	0	0.44
		0.84		1.04		1.3
				9.07		0.61
				0
				3.26

## Sheet: 3e
Brainstem	WNV in SPF		WNV in GF		WNV in SPF anti-TNFa
Percent of 70 kDa-positive area	Isotype	α-IFNAR1	Isotype	α-IFNAR1	Isotype	α-IFNAR1
	5.82	12.08	5.25	2.84	3	5.52
	3.62	26.41	0.55	4.51	1.36	7.36
	2.48	14.07	2.74	9.03	4.76	8.83
	1.8	10.55	2.81	6.76	0.82	10.48
	4.03	5.42	3.7	8.6	4.3	2.19
		17.12		7.16		5.27
				7.67		1.53
				4.81
				5.6
Brainstem	WNV in SPF		WNV in GF		WNV in SPF anti-TNFa
Percent of 250 kDa-positive area	Isotype	α-IFNAR1	Isotype	α-IFNAR1	Isotype	α-IFNAR1
	1.65	1.06	0.09	0.14	0.78	1.29
	1.76	15.01	0	0.35	0	4.29
	0.51	5.91	0	0.45	1.13	0.68
	0.69	7.67	0.16	0.92	0.28	0.69
	2.5	4.81	1.2	0.65	1.48	2.46
		10.44		1.44		1.09
				1.34		0.03
				1.09
				1.14

## Sheet: 3f
Cerebellum	WNV in SPF		WNV in GF		WNV in SPF anti-TNFa
Percent of 70 kDa-positive area	Isotype	α-IFNAR1	Isotype	α-IFNAR1	Isotype	α-IFNAR1
	0	18.71	0.15	0.73	0	1.53
	5.82	26.49	0.39	11.69	3.9	8.51
	0	12.62	0	2.06	0.77	2.25
	0.44	11.04	0.4	2.57	0.42	0.39
	0	13.31	0	1.92		4.64
		10.71		0		0.55
				5.16
				2.73
				0
Cerebellum	WNV in SPF		WNV in GF		WNV in SPF anti-TNFa
Percent of 250 kDa-positive area	Isotype	α-IFNAR1	Isotype	α-IFNAR1	Isotype	α-IFNAR1
	0	4.71	0	0	0	0.79
	0.81	11.05	0.22	8.66	2.58	1.76
	0	6.09	0	0	0.77	0.25
	0.44	5.85	0	0.19	0.31	0
	0	8.28	0	0		1.74
		8.77		0.02		0.26
				2.35
				3.7
				0
