# Supplementary material for: Blockade of interferon signaling decreases gut barrier integrity and promotes severe West Nile virus disease
Source: Nat Commun. 2023 Sep 25;14:5973. doi: 10.1038/s41467-023-41600-3 (PMC10520062; doi:10.1038/s41467-023-41600-3)
Supplement: Supplementary file 3 — Source Files [file 41467_2023_41600_MOESM3_ESM.zip › New Source Files/Lin_SourceData_Fig1 .xlsx]

## Sheet: 1a
Log [WNV GE)	WT-sup									STAT1-KO-sup									WT-cell									STAT1-KO-cell
Input	3.977	3.958	3.922	4.22247	4.18242	4.19365	4.02035	4.01583	4.00326	3.946	3.895	3.909	4.26832	4.21718	4.20833	4.01932	4.00987	4.01126
2 hpi	2.178	2.149	2.086	2.83183	2.6077	2.56832	2.28654	2.25366	2.28128	1.924	2.273	2.326	2.36767	2.21461	2.22573	2.28198	2.29302	2.29043	2.18	2.152	1.835	2.121	2.069	2.09323	2.12588	2.153	2.13864	1.938	2.065	2.151	2.024	2.008	2.00386	2.09102	2.08587	2.08913
72 hpi	2.087	2.937	2.387	2.34226	2.85554	2.86892	3.23943	3.25826	3.2594	5.474	5.476	5.692	5.86529	6.0618	6.05832	5.98102	5.99856	5.89323	1.778	2.3	2.134	1.984	2.032	2.38363	3.07829	3.07453	3.09321	5.409	5.687	5.793	5.676	5.569	5.90125	5.98633	6.02351	6.02333
96 hpi	2.422	4.615	2.959	2.05295	2.3161	2.87653	3.53621	3.55826	3.21642	6.421	6.344	6.352	6.52911	6.55963	6.58108	6.31324	6.23866	6.29302	2.016	4.121	2.769	2.577	2.048	2.5789	3.12586	3.15314	3.14701	6.772	6.426	6.462	6.478	6.987	6.80342	6.27122	6.5258	6.21451

## Sheet: 1b
Log [WNV GE]	WT-sup									STAT1-KO-sup									WT-cell									STAT1-KO-cell
Input	3.34616	3.23508	3.31592	3.37107	3.36086	3.36876	3.55877	3.52503	3.49882	3.26255	3.254	3.26171	3.37331	3.35134	3.33248	3.43824	3.45765	3.43019
2	1.31313	1.13509	1.7284	1.47165	1.4404	1.10561	1.46507	1.44269	1.44923	1.28434	1.19597	1.39082	1.62245	1.44974	1.41474	1.42043	1.4482	1.44091	1.74525	1.45799	1.74909	1.28919	1.50352	1.05971	1.41524	1.40399	1.41182	1.71638	1.86531	1.8836	1.78792	1.97974	1.84395	1.41622	1.41392	1.40567
96	4.09261	4.07712	4.67344	3.60468	1.9865	3.56774	4.09836	3.85664	3.71899	5.35197	5.2166	5.27488	4.42326	4.53323	4.89063	5.32601	5.23849	5.2569	3.51932	3.93329	3.89503	3.33712	1.90133	3.24796	3.59122	3.55002	3.41184	4.94929	5.03783	4.89285	4.24358	4.53029	4.69286	4.5326	4.85988	4.92384
120	4.44652	4.5476	4.66658	2.77766	3.44845	4.0097	4.23564	4.321	4.45836	5.5306	6.04187	5.91099	5.44211	5.10671	5.49844	6.05977	5.97812	5.83204	4.12556	3.84523	3.78553	3.25784	3.83629	4.09439	4.13306	4.02125	4.01533	5.24515	5.66628	5.74301	5.31811	5.02532	5.26697	5.62103	5.72824	5.68302
