# Supplementary material for: Blockade of interferon signaling decreases gut barrier integrity and promotes severe West Nile virus disease
Source: Nat Commun. 2023 Sep 25;14:5973. doi: 10.1038/s41467-023-41600-3 (PMC10520062; doi:10.1038/s41467-023-41600-3)
Supplement: Supplementary file 3 — Source Files [file 41467_2023_41600_MOESM3_ESM.zip › New Source Files/Lin_SourceData_Fig3.xlsx]

## Sheet: 3b
	Uninfected		WNV in SPF		WNV in GF
Number of 250 kDa foci per field	Isotype	α-IFNAR1	Isotype	α-IFNAR1	Isotype	α-IFNAR1
	12	5	10	65	9	7
	3	10	8	21	10	26
	2	15	2	52	8	45
	11	4	15	30	6	29
	3	11	3	33	9	19
			2	94	12	34
			17	72	5	20
			0	50	5	24
				25	7	18
					6	29
					7	23
					8
					4

## Sheet: 3c
	Uninfected		WNV in SPF		WNV in GF
Percent of WNV positive cells per field	Isotype	α-IFNAR1	Isotype	α-IFNAR1	Isotype	α-IFNAR1
	0.9	0.9	0.8	2.7	1.5	1.2
	0.9	0.7	1.5	8.3	0.5	9.9
	0.8	0.3	1	6.1	3.5	7.1
	0.7	0.4	2.9	8.8	1.7	10
	0.2	0.2	0.2	7.9	1.5	4.4
			0.5	7.7	1	5.3
			0.5	6	1.1	6.9
			0.1	1.9	1	8
				5.9	0.6	8.3
					0.9	6.9
					1.6	6.5
					1
					1.1

## Sheet: 3d
Serum	WNV in SPF		WNV in GF
Log WNV [GE]	Isotype	α-IFNAR1	Isotype	α-IFNAR1
	2.6	8.756	2.6	2.6
	2.6	8.721	2.6	7.38506
	2.6	9.009	2.6	8.76453
	2.6	8.898	2.6	8.6013
	2.6	8.921	2.6	2.6
	2.6	8.917	2.6	8.73494
	2.6	8.606	2.6	8.52409
	2.6	8.928	2.6	8.79702
	2.6	8.661	2.6	8.79624
	2.6	6.366	2.6	8.36996
	2.6	8.452	2.6	8.45946
		8.69595
		8.39625

## Sheet: 3e
Spinal cord	WNV in SPF		WNV in GF
Log WNV [GE]	Isotype	α-IFNAR1	Isotype	α-IFNAR1
	2.79446	3.97269	2.9072	7.03678
	2.6	7.52251	2.6	7.70954
	2.6	6.62988	3.04191	8.34103
	2.6	8.24225	2.6	3.85075
	2.84164	4.86285	2.6	6.65879
	2.6	8.18073	2.83278	7.77952
	2.6	3.9755	2.6	7.48318
	2.70327	7.07522	2.6	7.34632
	2.87893	6.94102	2.6	7.25129
	2.92844	7.03182	2.61323	6.60335
	2.6	7.19027	3.22001	7.06759
	2.6	7.19771
		7.63539
		7.64195

## Sheet: 3f
Brain	WNV in SPF		WNV in GF
Log WNV [GE]	Isotype	α-IFNAR1	Isotype	α-IFNAR1
	4.15268	7.11163	3.86481	2.6
	3.58862	7.24068	2.6	6.77644
	3.39659	7.06497	2.81721	7.4994
	3.16786	7.64796	3.71943	7.50895
	3.29426	7.28648	2.7517	4.27867
	3.04709	6.9846	2.6	7.85467
	2.6	7.16473	3.35258	7.74037
	2.6	7.61907	2.6	7.65337
	3.33979	7.94851	2.6	7.50223
	2.6	4.87863	4.5012	6.63552
	2.6	7.03993	4.34523	7.27335
		7.63539
		7.64195

## Sheet: 3g
	WNV in SPF		WNV in GF
250 kDa dextran [ug/mL]	Isotype	α-IFNAR1	Isotype	α-IFNAR1
	153.045	345.353	91.0221	172.624
	199.665	135.562	213.425	197.105
	205.492	339.525	74.7018	180.784
	264.713	303.959	319.508	311.348
	235.278	357.923	131.823	99.1823
	225.466	279.43	135.512	350.401
	235.278	421.698	221.21	148.649
	254.901	362.829	253.348	148.649
		394.631	140.868	148.649
			292.758	91.0053
			91.0053	91.0053
