# Supplementary material for: Blockade of interferon signaling decreases gut barrier integrity and promotes severe West Nile virus disease
Source: Nat Commun. 2023 Sep 25;14:5973. doi: 10.1038/s41467-023-41600-3 (PMC10520062; doi:10.1038/s41467-023-41600-3)
Supplement: Supplementary file 3 — Source Files [file 41467_2023_41600_MOESM3_ESM.zip › New Source Files/Lin_SourceData_SupF4.xlsx]

## Sheet: 4b
Percent WNV positive cells / field
Duodenum		Jejunum		Terminal ileum		Colon
Isotype	anti-IFNAR1	Isotype	anti-IFNAR1	Isotype	anti-IFNAR1	Isotype	anti-IFNAR1
2	22	1	6	1	8	1	5
2	8	1	8	1	6	1	6
1	12	1	13	1	11	1	7
2	22	2	9	2	20	3	4
3	19	1	18	2	12	2	6
4	18	2	16	3	14	3	5
2	10		10		13	2	2
			8

## Sheet: 4c
Percent WNV positive epithelial cells / total epithelial cells per field
Duodenum		Jejunum		Terminal ileum		Colon
Isotype	anti-IFNAR1	Isotype	anti-IFNAR1	Isotype	anti-IFNAR1	Isotype	anti-IFNAR1
0.01	2	0	3.28	0	3.03	0.03	0.98
0	2.52	0.01	0.56	0.02	0.57	0.01	0.45
0.01	6.32	0.03	2.32	0	0.18	0	1.66
0.01	4.58	0.01	4.19	0.01	0.34	0.03	2
0.03	1.71	0	0.36	0	5.56	0.02	2.1
0.02	4.2	0.03	1.83	0.03	0.9	0.01	0.53
0.03	0.65		0.1		1.28	0	0.03
			2.28			0	0.18
