# Supplementary material for: Blockade of interferon signaling decreases gut barrier integrity and promotes severe West Nile virus disease
Source: Nat Commun. 2023 Sep 25;14:5973. doi: 10.1038/s41467-023-41600-3 (PMC10520062; doi:10.1038/s41467-023-41600-3)
Supplement: Supplementary file 3 — Source Files [file 41467_2023_41600_MOESM3_ESM.zip › New Source Files/Lin_SourceData_Fig4.xlsx]

## Sheet: 4c
	WNV in SPF		WNV in GF		WNV in SPF
Percent of liver necrosis	isotype	α-IFNAR1	isotype	α-IFNAR1	isotype + α-TNFα	α-IFNAR1 + α-TNFα
	0	6.02	0	1.35	0	0
	0	20.81	0	1.73	0	0
	0	13.11	0	3.06	0	0
	0	8.82	0	5.22	0	0
	0	7.85	0	2.33	0	0
				2.4

## Sheet: 4d
	WNV in SPF		WNV in GF		WNV in SPF
Ballooning degeneration scores	isotype	α-IFNAR1	isotype	α-IFNAR1	isotype + α-TNFα	α-IFNAR1 + α-TNFα
	0	5	0	0	0	2
	0	5	0	0	0	3
	0	5	0	0	0	1
	0	4	0	0	0	0
	0	1	0	0	0	1
				1

## Sheet: 4e
Liver	WNV in SPF		WNV in GF
Log WNV [GE]	Isotype	α-IFNAR1	Isotype	α-IFNAR1
	3.79051	7.94301	2.6	7.93892
	3.85096	8.06234	2.6	7.77672
	3.77632	7.51269		8.1649
	2.82609	7.60625		7.72047
	2.6	7.40725		7.5303
	2.6	3.72684		7.81814
		7.49319
		7.63955

## Sheet: 4f
Percent of initial weight	SPF							SPF							SPF									SPF							GF						GF
dpi	Isotype							anti-IFNAR1							Isotype + anti-TNFa									anti-IFNAR1 + anti-TNFa							Isotype						anti-IFNAR1
-1	100	100	100	100	100	100	100	100	100	100	100	100	100	100	100	100	100	100	100	100	100	100	100	100	100	100	100	100	100	100
0	97.52	95.73	98.52	98.89	100.74	100.42	99.59	97.07	98.03	96.58	96.85	100.42	100	98.2	99.16	99.61	101.67	100.8	100.42	100.37	100	100	101.22	100	98.24	97.74	100.34	99.29	100	100.38	100	100	100	100	100	100	100	100	100	100	100	100
1	98.35	96.09	98.15	97.42	101.11	99.16	97.54	96.65	98.03	99.32	96.46	98.31	97.44	97.48	99.58	98.45	98.75	99.2	99.16	98.13	95.67	97.06	97.55	98.52	98.24	95.85	97.93	98.94	99.23	100
2	98.76	96.8	98.52	97.79	102.58	99.16	97.54	96.23	97.64	98.63	96.46	93.22	97.8	96.04	96.64	98.84	97.92	97.2	96.64	98.51	96.85	97.43	97.96	95.56	97.36	96.6	97.93	99.65	100	100
3	98.35	97.86	98.15	98.89	107.38	99.16	98.77	90.79	88.58	89.38	92.13	83.9	88.28	87.77	89.92	86.43	98.33	97.2	97.9	98.88	97.64	97.79	99.18	94.81	96.48	93.21	96.55	97.17	97.69	98.11
4	98.76	99.64	98.15	100.37	107.01	101.26	101.64	81.59	79.92	80.14	83.07	77.54	81.32	82.37	81.93	78.68	99.58	98	98.32	100.37	100	95.96	99.59	90	92.51	92.83	95.52	97.17	97.69	96.23
5	97.52	98.93	96.67	100.37	107.38	102.51	100.82	77.41	76.38	75.68	78.35	73.73	75.82	75.9	76.05	70.16	100.83	98.4	97.9	100.37	100.39	95.59	100	85.56	85.02	84.53	88.62	87.99	90.38	87.92	102.6	100	99.3	101.2	103.731	101.075	83.5	85.6	82.4	82.7	82.1	85.6

## Sheet: 4g
	Serum Conc
	Heatmap	IFN-γ	TNF-α	IL-6	G-CSF	CXCL10	IL-5	CCL2	CXCL9	IL-12p40	CCL5
SPF Uninfected	Isotype	0.07	0.04	0	0	0.02	0.03	0	0.01	0.29	0.02
	α-IFNAR1	0.06	0.03	0	0	0.01	0.02	0	0	0.18	0.02
SPF WNV	Isotype	0.01	0.02	0.01	0.07	0.13	0.51	0.01	0.06	0.06	0.03
	α-IFNAR1	1	1	1	1	1	1	1	1	1	1
GF Uninfected	Isotype	0.03	0.04	0	0.01	0.03	0.26	0.01	0.05	0.11	0.02
	α-IFNAR1	0	0.03	0	0.02	0.05	0.71	0.01	0.06	0.61	0.05
GF WNV	Isotype	0	0.03	0.01	0.02	0.09	0.75	0.01	0.07	0.03	0.02
	α-IFNAR1	0.09	0.36	0.29	0.38	0.78	0.64	0.56	0.59	0.19	0.59

## Sheet: 4h
	SPF		SPF		GF		GF
IFN-gamma	Uninfected		WNV		Uninfected		WNV
Conc [pg/mL]	Isotype	α-IFNAR1	Isotype	α-IFNAR1	Isotype	α-IFNAR1	Isotype	α-IFNAR1
	18.34	15.72	0.55	401.28	1.04	1.27	0.55	9.62
	18.06	11.21	1.69	263.19	1.48	1.9	0.61	46.48
	12.69	19.7	1.27	450.7	0.5	0.61	0.17	17.96
	18.83	10.02	2.94	108.77	17.09	0.17	1.37	27.68
	18.83	13.38	1.48	151.79	14.74	1.27	1.48	27.87
			14.54	134.26		0.04	1.9	13.28
				555.94				34.33
				129.3				13.18
				94.57				16.11

## Sheet: 4i
	SPF		SPF		GF		GF
TNF-a	Uninfected		WNV		Uninfected		WNV
Conc [pg/mL]	Isotype	α-IFNAR1	Isotype	α-IFNAR1	Isotype	α-IFNAR1	Isotype	α-IFNAR1
	10.19	8.59	7.2	190.66	3.34	21.46	7.91	62.63
	8.59	9.08	3.34	384.36	8.76	9.88	9.56	157.96
	6.64	9.24	5.23	188.1	16.29	4.34	7.38	49.69
	10.79	8.59	5.66	66.91	8.59	6.06	3.61	153.21
	8.92	8.26	4.8	132.81	9.56	2.79	5.66	133.07
			9.4	95.36		5.66	8.59	64.02
				315.4				82.12
				185.14				45.24
				720.29				67.7

## Sheet: 4j
	SPF		SPF		GF		GF
IL-6	Uninfected		WNV		Uninfected		WNV
Conc [pg/mL]	Isotype	α-IFNAR1	Isotype	α-IFNAR1	Isotype	α-IFNAR1	Isotype	α-IFNAR1
	2.11	1.29	2.22	2789.23	4.08	8.37	3.03	315.22
	2.34	0.94	4.3	1623.51	2.34	9.38	1.52	889.1
	1.99	1.41	1.18	2045.4	5.21	2.8	2.34	125.73
	1.93	1.06	23.08	229.69	1.99	2.11	2.58	574.93
	1.41	1.06	4.24	1603.3	2.17	8.64	6.18	711.38
			40.74	212.9		5.78	47.08	669.1
				2467.78				631
				2752.04				163.42
				1185.74				246.04

## Sheet: 4k
	SPF		SPF		GF		GF
G-CSF	Uninfected		WNV		Uninfected		WNV
Conc [pg/mL]	Isotype	α-IFNAR1	Isotype	α-IFNAR1	Isotype	α-IFNAR1	Isotype	α-IFNAR1
	3.56	1.98	337.82	15016.2	122.73	130.22	86.68	818.69
	0.4	3.2	169	10171.2	115.88	304.26	213.33	4154.57
	4.34	0.4	290.14	14591.2	169.6	166.01	73.41	5694.04
	5.13	3.2	1187.31	2602.69	1.98	119.3	182.21	5846.61
	1.19	3.2	299.12	7285.94	3.56	168.4	242.57	3670.24
			1428.06	1079.89		186.43	299.12	4556.49
				15762				2411.4
				12878.8				3254.48
				5576.88				1874.53
