# Supplementary material for: Blockade of interferon signaling decreases gut barrier integrity and promotes severe West Nile virus disease
Source: Nat Commun. 2023 Sep 25;14:5973. doi: 10.1038/s41467-023-41600-3 (PMC10520062; doi:10.1038/s41467-023-41600-3)
Supplement: Supplementary file 3 — Source Files [file 41467_2023_41600_MOESM3_ESM.zip › New Source Files/Lin_SourceData_SupF8.xlsx]

## Sheet: 8b
	Uninfected in SPF		WNV in SPF		WNV in GF
Iba1-positive area / Iba1-positive cells	Isotype	α-IFNAR1	Isotype	α-IFNAR1	Isotype	α-IFNAR1
	69.2	89.2	78.9	209.8	114.4	174.9
	119.6	102.8	88.3	222.8	60.1	101.8
	71.1	77.7	81.2	252.5	63.4	89.8
	40.1	44	33.7	148.7	100.3	148.6
	60.4	80.2	78.9	261.4	40.2	165.8
	55.6	69.9	50.3	198.3	40.3	133.9
			74.8	196.9	58.7	136.2
			49	300.3	79.3	112.5

## Sheet: 8c
	Uninfected in SPF		WNV in SPF		WNV in GF
Number of Iba1 positive cells per field	Isotype	α-IFNAR1	Isotype	α-IFNAR1	Isotype	α-IFNAR1
	22	28	25	25	22	24
	17	21.5	23	32	24.5	20
	25	24	18	25	20	23
	18	20	19	32	19	30.5
	19.5	16	20.5	30.5	26	27
	25	19	17	28.5	18.5	23.5
			26	29.5	23.5	27.5
			23	24.5	24	30.5
