# Supplementary material for: Blockade of interferon signaling decreases gut barrier integrity and promotes severe West Nile virus disease
Source: Nat Commun. 2023 Sep 25;14:5973. doi: 10.1038/s41467-023-41600-3 (PMC10520062; doi:10.1038/s41467-023-41600-3)
Supplement: Supplementary file 3 — Source Files [file 41467_2023_41600_MOESM3_ESM.zip › New Source Files/Lin_SourceData_SupF9.xlsx]

## Sheet: 9a
anti-IFNb1 Ab	Asymptomatic	Neuroinvasive
OD450	0.051	0.086
	0.049	0.136
	0.051	0.088
	0.054	0.084
	0.069	0.119
	0.051	0.089
	0.053	0.071
	0.047	0.101
	0.05	0.055
	0.052	0.082
	0.049	0.062
	0.048	0.076
	0.054	0.085
	0.049	0.07
	0.05	0.08
	0.047	0.086
	0.048	0.077
	0.048	0.13
	0.049	0.082
		0.071
		0.058
		0.086
		0.092
		0.07
		0.075
		0.081
		0.141
		0.052
		0.066
		0.121
		0.088
		0.084
		0.068
		0.074
		0.057
		0.073
		0.129
		0.071
		0.091
		0.069
		0.079
		0.12
		0.068
		0.118
		0.069
		0.098
		0.09
		0.068
		0.127
		0.063
		0.071
		0.107
		0.087
		0.074
