# Supplementary material for: Blockade of interferon signaling decreases gut barrier integrity and promotes severe West Nile virus disease
Source: Nat Commun. 2023 Sep 25;14:5973. doi: 10.1038/s41467-023-41600-3 (PMC10520062; doi:10.1038/s41467-023-41600-3)
Supplement: Supplementary file 3 — Source Files [file 41467_2023_41600_MOESM3_ESM.zip › New Source Files/Lin_SourceData_Fig5.xlsx]

## Sheet: 5a
anti-IFNa2 Ab	Asymptomatic	Neuroinvasive
OD450	0.063	0.072
	0.055	0.129
	0.058	0.081
	0.072	0.069
	0.107	0.103
	0.074	0.089
	0.057	0.173
	0.058	0.09
	0.069	0.055
	0.074	0.066
	0.138	0.055
	0.065	0.074
	0.11	1.053
	0.063	0.07
	0.071	0.088
	0.058	0.106
	0.062	0.94
	0.061	0.079
	0.06	0.076
		0.074
		0.063
		0.065
		0.089
		0.069
		0.066
		0.843
		0.122
		0.049
		0.066
		0.092
		0.087
		0.069
		0.072
		0.215
		0.058
		0.075
		0.11
		1.187
		0.078
		0.122
		0.068
		0.1
		0.061
		0.955
		0.207
		0.074
		0.075
		0.061
		0.15
		0.053
		0.065
		0.066
		0.061
		0.075
		0.971
		0.075

## Sheet: 5b
anti-IFNw Ab	Asymptomatic	Neuroinvasive
OD450	0.069	0.062
	0.058	0.063
	0.069	0.064
	0.069	0.064
	0.087	0.064
	0.077	0.071
	0.058	0.073
	0.069	0.076
	0.061	0.077
	0.072	0.077
	0.065	0.078
	0.067	0.078
	0.11	0.079
	0.063	0.081
	0.066	0.084
	0.057	0.093
	0.07	0.106
	0.057	0.109
	0.079	0.112
		0.112
		0.115
		0.119
		0.132
		0.133
		0.134
		0.147
		0.151
		0.162
		0.169
		0.169
		0.17
		0.17
		0.172
		0.176
		0.186
		0.187
		0.189
		0.2
		0.2
		0.2
		0.205
		0.214
		0.216
		0.222
		0.234
		0.235
		0.24
		0.243
		0.243
		0.273
		0.276
		0.294
		0.332
		0.369
		0.377
		0.445

## Sheet: 5c
IFNa2	Asymptomatic	Neuroinvasive
RLA ratio	122.885	88.8265
	114.278	124.166
	61.73	73.1325
	114.65	58.8025
	70.9172	64.8722
	53.3204	84.1723
	110.262	1.85006
	83.4775	104.322
	118.69	71.8616
	96.6658	18.5787
	112.215	112.692
	83.0507	96.1965
	23.6415	1.04388
	58.4769	63.4052
	52.5533	89.3947
	72.4907	160.898
	49.3429	3.02785
	59.5309	66.7456
		76.8062
		68.1263
		71.4395
		75.8721
		35.237
		52.6005
		75.5174
		2.35032
		112.029
		75.8394
		87.4993
		59.8447
		87.4179
		90.3602
		103.417
		77.7936
		164.645
		83.573
		79.4943
		1.09358
		61.1968
		106.474
		100.919
		66.8293
		82.9514
		2.62765
		1.29921
		109.16
		109.263
		109.363
		103.696
		169.762
		107.874
		91.416
		29.6242
		63.1253
		2.55688
		87.6362

## Sheet: 5d
IFNw	Asymptomatic	Neuroinvasive
RLA ratio	138.7	91.0603
	30.8173	11.8859
	266.926	33.3013
	38.2047	9.80778
	112.109	14.0005
	72.9465	140.735
	35.5722	45.4794
	197.733	187.28
	145.71	51.6236
	244.925	4.02045
	130.777	164.746
	128.541	142.53
	100.47	1.27708
	52.3234	56.8099
	88.0305	66.332
	98.2562	203.111
	62.8898	2.16553
		96.2213
		11.1003
		95.2503
		121.749
		117.372
		34.296
		107.508
		153.768
		8.733
		140.388
		99.1805
		129.568
		109.222
		147.803
		141.103
		24.0153
		122.677
		104.466
		112.477
		84.7449
		1.94947
		95.1362
		178.578
		139.5
		129.239
		149.032
		6.85763
		99.5303
		100.684
		115.946
		129.874
		68.7042
		125.171
		141.696
		110.266
		76.7033
		94.6636
		2.87812
		104.867

## Sheet: 5e
IFNa2	Correlation
Sample ID	ELISA anti-IFN-a2	10 ng/mL IFN-a2 neutralization
2002-004	0.0715	88.8265
2002-008	0.129	124.166
2002-015	0.0805	73.1325
2002-018	0.069	58.8025
2002-019	0.1025	64.8722
2002-024	0.089	84.1723
2002-025	0.1725	1.85006
2002-026	0.0895	104.322
2002-030	0.055	71.8616
2002-032	0.0655	18.5787
2002-033	0.055	112.692
2002-034	0.0735	96.1965
2002-040	1.0525	1.04388
2002-042	0.0695	63.4052
2002-043	0.088	89.3947
2002-048	0.1055	160.898
2002-064	0.94	3.02785
2002-075	0.079	66.7456
2003-002	0.076	76.8062
2003-004	0.0735	68.1263
2003-006	0.063	71.4395
2003-008	0.065	75.8721
2003-009	0.089	35.237
2003-010	0.069	52.6005
2003-012	0.0655	75.5174
2003-016	0.8425	2.35032
2003-017	0.122	112.029
2003-018	0.049	75.8394
2003-025	0.066	87.4993
2003-031	0.092	59.8447
2003-035	0.0865	87.4179
2003-039	0.0685	90.3602
2003-115	0.0715	103.417
2003-130	0.215	77.7936
2004-002	0.0575	164.645
2004-006	0.075	83.573
2004-009	0.11	79.4943
2004-010	1.1865	1.09358
2004-016	0.0775	61.1968
2004-028	0.122	106.474
2004-108	0.0675	100.919
2005-003	0.1	66.8293
2005-013	0.061	82.9514
2005-014	0.9545	2.62765
2005-015	0.207	1.29921
2005-016	0.074	109.16
2005-019	0.0745	109.263
2005-023	0.061	109.363
2006-005	0.15	103.696
2006-008	0.0525	169.762
2006-012	0.0645	107.874
2006-017	0.0655	91.416
2007-002	0.0605	29.6242
2007-003	0.0745	63.1253
2007-004	0.971	2.55688
2010-007	0.075	87.6362
2006-027	0.063	122.885
2006-028	0.0545	114.278
2007-009	0.058	61.73
2007-012	0.072	114.65
2007-014	0.074	70.9172
2007-017	0.0565	53.3204
2007-018	0.0575	110.262
2008-005	0.069	83.4775
2009-002	0.074	118.69
2009-009	0.1375	96.6658
2009-010	0.0645	112.215
2010-003	0.1095	83.0507
2014-004	0.0625	23.6415
2014-006	0.0705	58.4769
2018-001	0.058	52.5533
2018-002	0.062	72.4907
2018-009	0.0605	49.3429
2018-010	0.0595	59.5309

## Sheet: 5f
IFNw	Correlation
Sample ID	ELISA anti-IFN-w	10 ng/mL IFN-w neutralization
2002-004	0.2725	91.0603
2002-008	0.294	11.8859
2002-015	0.332	33.3013
2002-018	0.186	9.80778
2002-019	0.2425	14.0005
2002-024	0.2045	140.735
2002-025	0.1885	45.4794
2002-026	0.169	187.28
2002-030	0.1505	51.6236
2002-032	0.1115	4.02045
2002-033	0.1325	164.746
2002-034	0.2755	142.53
2002-040	0.3765	1.27708
2002-042	0.17	56.8099
2002-043	0.132	66.332
2002-048	0.1995	203.111
2002-064	0.445	2.16553
2002-075	0.234	96.2213
2003-002	0.2135	11.1003
2003-004	0.134	95.2503
2003-006	0.078	121.749
2003-008	0.2395	117.372
2003-009	0.2155	34.296
2003-010	0.172	107.508
2003-012	0.115	153.768
2003-016	0.243	8.733
2003-017	0.169	140.388
2003-018	0.1465	99.1805
2003-025	0.1865	129.568
2003-031	0.2215	109.222
2003-035	0.162	147.803
2003-039	0.1085	141.103
2003-115	0.1695	24.0153
2003-130	0.176	122.677
2004-002	0.1115	104.466
2004-006	0.119	112.477
2004-009	0.1995	84.7449
2004-010	0.2	1.94947
2004-016	0.0765	95.1362
2004-028	0.073	178.578
2004-108	0.0925	139.5
2005-003	0.084	129.239
2005-013	0.063	149.032
2005-014	0.106	6.85763
2005-015	0.064	99.5303
2005-016	0.081	100.684
2005-019	0.0765	115.946
2005-023	0.076	129.874
2006-005	0.2345	68.7042
2006-008	0.062	125.171
2006-012	0.064	141.696
2006-017	0.0785	110.266
2007-002	0.064	76.7033
2007-003	0.078	94.6636
2007-004	0.3685	2.87812
2010-007	0.071	104.867
2006-027	0.069	138.7
2006-028	0.058	30.8173
2007-009	0.069	266.926
2007-012	0.069	38.2047
2007-014	0.0765	112.109
2007-017	0.058	72.9465
2007-018	0.069	35.5722
2009-002	0.0715	197.733
2009-009	0.065	145.71
2009-010	0.0665	244.925
2010-003	0.11	130.777
2014-004	0.0625	128.541
2014-006	0.066	100.47
2018-001	0.0565	52.3234
2018-002	0.0695	88.0305
2018-009	0.057	98.2562
2018-010	0.0785	62.8898

## Sheet: 5g
Log LCMV [GE]
IFNa2 [ng/mL]	Input						2 hpi						48 hpi
0	3.71701	3.63935	3.6285	3.61059	3.53531	3.524	0.567548	0.815252	0.917698	0.560909	0.67549	0.716457	4.59059	4.61758	4.72638	4.05974	4.55551	4.67936
1													4.14835	3.81184	3.91641	3.96981	3.71444	3.69281
5													3.77085	3.75446	3.74763	3.74883	3.08618	3.42952
25													3.62609	3.47076	3.34542	3.31505	3.28014	3.27466

## Sheet: 5h
Wildtype	Untreated	IFNa2
Log LCMV [GE]		Naïve			Asymptomatic				Neuroinvasive
Sample No		1	2	3	1	2	3	4	1	2	3	4	5	6
48 hpi	5.98845	4.18199	4.1883	3.96567	3.91868	4.11623	4.29193	4.21836	4.57886	5.18581	4.95232	5.18928	4.52096	5.40352
	5.89835	4.08738	4.04683	4.22655	4.44116	4.38693	3.95279	4.45331	4.42315	5.13477	4.90044	5.25165	4.78791	5.2986
	5.82447	4.46506	4.34188	4.33171	4.19663	4.12081	4.32106	4.45471	4.48455	5.01303	4.94344	5.26291	5.01636	5.27502
	5.80139	4.34417	4.55157	4.16945	4.19162	4.42275	4.45896	4.50464	4.71528	5.20842	4.94826	5.36404	4.54931	5.35236
	5.83242	4.39345	4.15321	4.5835	4.33383	4.61987	4.17742	4.71925	4.62965	5.25166	5.10732	5.38413	4.74844	5.46631
	5.70282	4.72269	4.55082	4.08697	4.40864	4.23386	4.51497	4.75872	4.59134	5.20304	5.16602	5.3071	5.16075	5.3341

## Sheet: 5i
IFNAR1-KO	Untreated	IFNa2
Log LCMV [GE]		Naïve		Asymptomatic				Neuroinvasive
Sample No		1	2	1	2	3	4	1	2	3	4	5	6
48 hpi	5.53647	5.42898	5.0697	5.18464	5.13216	5.08817	5.241	5.31074	5.34589	5.44989	5.25672	5.14127	5.13871
	5.44145	5.11286	5.0781	5.18237	5.02324	5.01796	5.21774	5.2997	5.19576	5.3623	5.09998	5.1718	5.11305
	5.41765	5.20209	5.17293	5.07774	5.03096	5.06174	5.18319	5.3585	5.20077	5.4473	5.23221	5.32401	5.14421
	5.536	5.43596	5.16844	5.20317	5.14031	5.11712	5.27522	5.2757	5.33066	5.43175	5.20359	5.16155	5.16083
	5.41847	5.13168	5.10015	5.17025	5.05761	4.99493	5.1886	5.27796	5.16932	5.4298	5.09374	5.30198	5.12442
	5.41176	5.16754	5.16253	5.0189	4.92469	4.99185	5.1203	5.34334	5.18219	5.40858	5.22427	5.16337	5.18786

## Sheet: 5j
Log WNV [GE]
IFNa2 [pg/mL]	Input						2 hpi						72 hpi
0	3.52493	3.50751	3.56098	3.41054	3.43015	3.47115	2.26983	1.91693	2.46621	1.99905	1.71841	2.23102	5.17589	5.14679	4.92094	5.28489	5.14168	4.89971
1													4.8522	4.81422	4.71617	4.88269	4.83493	4.76367
20													3.75393	3.98294	3.85143	3.72692	3.99357	3.85001
100													2.02541	4.29516	3.78274	3.48889	3.91414	3.51697
500													2.36268	2.35107	2.19274	2.27414	2.24706	2.07672
1000													2.16535	1.9924	2.13	2.06062	1.87128	1.94157

[truncated: 1 more sheets: 5k]
