# Supplementary material for: Blockade of interferon signaling decreases gut barrier integrity and promotes severe West Nile virus disease
Source: Nat Commun. 2023 Sep 25;14:5973. doi: 10.1038/s41467-023-41600-3 (PMC10520062; doi:10.1038/s41467-023-41600-3)
Supplement: Supplementary file 3 — Source Files [file 41467_2023_41600_MOESM3_ESM.zip › New Source Files/Lin_SourceData_SupF5.xlsx]

## Sheet: 5a
	WNV in SPF		WNV in SPF anti-TNFa
250 kDa dextran [ug/mL]	Isotype	α-IFNAR1	Isotype	α-IFNAR1
	180.566	341.239	82.8933	151.531
	157.613	417.751	82.8933	257.128
	149.962	417.751	119.852	204.329
	302.984	195.868	77.6135	262.408
	122.561	383.524	217.23	246.277
	147.415	221.976	202.706	166.397
	184.695	246.829	188.182	151.873
			144.612	180.921
			209.968	282.586

## Sheet: 5c
	WNV in SPF		WNV in SPF anti-TNFa
Number of 250 kDa foci per field	Isotype	α-IFNAR1	Isotype	α-IFNAR1
	6	23	3	10
	7	43	3	27
	2	33	5	13
	8	32	11	16
	5	45	3	15
	6	42	4	10
	9	50		21
	13	31		19
				11

## Sheet: 5d
	WNV in SPF		WNV in SPF anti-TNFa
Percent of WNV positive cells per field	Isotype	α-IFNAR1	Isotype	α-IFNAR1
	1.2	5.1	1	7
	2.4	9.4	1.1	6.3
	1	8.3	1.7	10
	0.8	6.9	0.8	4.3
	0.6	9.8	1.1	9.4
	1	5
	0.7	6
	0.9	4.4

## Sheet: 5e
Serum	WNV in SPF		WNV in SPF anti-TNFa
Log WNV [GE]	Isotype	α-IFNAR1	Isotype	α-IFNAR1
	2.6	8.5827	2.6	8.27372
	2.6	2.6	2.6	8.21597
	2.6	8.71298	2.6	8.02579
	2.6	2.6	2.6	8.26265
	2.6	8.46033	2.6	8.42531
	2.6	8.55235	2.6	8.36761
	2.6	8.57621	2.6	8.01534
	2.6	8.59695	2.6	8.17661
	2.6	8.48829	2.6	8.249
		8.69595
		8.39625

## Sheet: 5f
Brain	WNV in SPF		WNV in SPF anti-TNFa
Log WNV [GE]	Isotype	α-IFNAR1	Isotype	α-IFNAR1
	2.6	6.66519	3.77585	6.63463
	2.6	3.47556	3.6578	6.38564
	2.6	7.1512	3.51012	6.47989
	2.6	4.084	2.6	6.66094
	2.6	6.46572	3.35178	6.73644
	2.6	6.83905	2.6	6.49741
	2.6	6.84916	2.6	6.49491
	2.6	6.76854	2.90555	6.91186
	2.6	7.00633
		7.63539
		7.64195
