# Supplementary material for: Blockade of interferon signaling decreases gut barrier integrity and promotes severe West Nile virus disease
Source: Nat Commun. 2023 Sep 25;14:5973. doi: 10.1038/s41467-023-41600-3 (PMC10520062; doi:10.1038/s41467-023-41600-3)
Supplement: Supplementary file 3 — Source Files [file 41467_2023_41600_MOESM3_ESM.zip › New Source Files/Lin_SourceData_SupF6.xlsx]

## Sheet: 6b
Percent WNV positive cells / field
Duodenum		Jejunum		Terminal ileum		Colon
Isotype	anti-IFNAR1	Isotype	anti-IFNAR1	Isotype	anti-IFNAR1	Isotype	anti-IFNAR1
2	15	1	12	1	7	1	7
2	18	2	9	2	10	1	8
1	19	3	15	2	10	2	9
2	9	4	10	3	13	1	8
1	21	3	17	3	18	2	6
1	14	1	11	4	15	2	3
