# Supplementary material for: Blockade of interferon signaling decreases gut barrier integrity and promotes severe West Nile virus disease
Source: Nat Commun. 2023 Sep 25;14:5973. doi: 10.1038/s41467-023-41600-3 (PMC10520062; doi:10.1038/s41467-023-41600-3)
Supplement: Supplementary file 3 — Source Files [file 41467_2023_41600_MOESM3_ESM.zip › New Source Files/Lin_SourceData_SupF7.xlsx]

## Sheet: 7a
	SPF		SPF		GF		GF
CXCL10	Uninfected		WNV		Uninfected		WNV
Conc [pg/mL]	Isotype	α-IFNAR1	Isotype	α-IFNAR1	Isotype	α-IFNAR1	Isotype	α-IFNAR1
	11	7.39	138.3	629.88	41.82	26.33	56.73	573.96
	17.59	6.62	97.59	797.26	33.61	46.02	89.53	553.67
	16.27	6.46	94.48	762.59	27.83	40.5	67.72	528.62
	10.86	7.23	70.16	615.24	6.41	33.83	96.44	708.22
	10.82	6.23	90.7	583.92	5.11	36.93	26.67	871.09
			97	743.59		28.93	39.72	462.03
				750.13				452.98
				1025.42				465.57
				11163				573.03

## Sheet: 7b
	SPF		SPF		GF		GF
IL-5	Uninfected		WNV		Uninfected		WNV
Conc [pg/mL]	Isotype	α-IFNAR1	Isotype	α-IFNAR1	Isotype	α-IFNAR1	Isotype	α-IFNAR1
	0.98	0.62	14.82	31.21	10.76	12.94	18.09	9.13
	0.76	0.53	16.61	16.54	13.71	42.14	21.52	27.67
	0.67	0.71	10.82	28.58	6.6	13.77	10.69	11.37
	0.71	0.53	3.26	22.76	0.71	14.14	21.27	14.64
	0.8	0.62	23.83	19.48	0.89	13.08	13.58	20.98
			7.44	29.11		9.5	26.88	17.47
				27.47				20.2
				20.41				7.13
				28.89				14.91

## Sheet: 7c
	SPF		SPF		GF		GF
CCL2	Uninfected		WNV		Uninfected		WNV
Conc [pg/mL]	Isotype	α-IFNAR1	Isotype	α-IFNAR1	Isotype	α-IFNAR1	Isotype	α-IFNAR1
	40.93	31.71	43.22	11438.2	63.42	164.39	59.01	4678.28
	36.33	27.08	52.3	4789.62	59.01	76.4	74.27	7999.36
	34.02	24.76	45.5	10857.6	137.7	13.12	67.8	3661.91
	36.33	24.76	72.12	2293.44	36.33	27.08	96.93	8270.96
	40.93	36.33	59.01	9866.84	31.71	27.08	27.08	4773.63
			164.39	8030.86		31.71	88.89	2135.89
				12689.2				2084.98
				7618.5				2452.42
				2822.1				3301.3

## Sheet: 7d
	SPF		SPF		GF		GF
CXCL9	Uninfected		WNV		Uninfected		WNV
Conc [pg/mL]	Isotype	α-IFNAR1	Isotype	α-IFNAR1	Isotype	α-IFNAR1	Isotype	α-IFNAR1
	27.72	11.47	327.63	3466.53	220.28	425.98	376.89	1369.42
	41.68	3.56	461.61	6673.53	790.38	267.13	285.8	4083.54
	20.26	15.17	383.46	5084.78	135.33	194.27	373.23	2844.78
	49.53	7.57	263.53	3018.59	33.11	211.94	475.17	3077.12
	36.89	18.62	283.43	2341.71	33.11	674.44	348.78	2759.88
			272.32	3302.67		238.41	281.46	2049.7
				4774.09				4191.79
				5160.81				4318.17
				12837.6				2711.86

## Sheet: 7e
	SPF		SPF		GF		GF
IL-12p40	Uninfected		WNV		Uninfected		WNV
Conc [pg/mL]	Isotype	α-IFNAR1	Isotype	α-IFNAR1	Isotype	α-IFNAR1	Isotype	α-IFNAR1
	38.86	29.11	3.56	123.56	3.56	5.38	1.73	27.56
	33.69	26.77	3.56	465.74	3.56	231.99	5.38	64.98
	38.13	30.64	3.56	73.46	3.56	1.73	3.56	30.64
	48.11	20.3	3.56	3.56	32.18	256.59	3.56	17.78
	39.59	20.3	1.73	8.09	33.69	3.56	3.56	28.33
			32.93	241.7		3.56	9	12.57
				42.47				30.64
				266.96				1.73
				19.47				16.92

## Sheet: 7f
	SPF		SPF		GF		GF
CCL5	Uninfected		WNV		Uninfected		WNV
Conc [pg/mL]	Isotype	α-IFNAR1	Isotype	α-IFNAR1	Isotype	α-IFNAR1	Isotype	α-IFNAR1
	33.62	21.26	61.2	2318.46	10.94	62.93	47.87	672.23
	33.62	25.06	31.32	1525.82	52.47	164.16	55.36	1104.36
	32.64	23.94	56.91	1381.88	8.72	32.32	43.34	810.94
	31.66	23.94	21.64	300.3	31.66	64.89	9.85	2433.69
	29.64	21.64	24.69	867.16	29.64	54.84	15.8	618.68
			48.41	514.88		50.06	34.58	956.26
				3808.1				499.03
				1392.26				299.06
				909.11				350.31

## Sheet: 7g
	SPF		SPF		GF		GF
M-CSF	Uninfected		WNV		Uninfected		WNV
Conc [pg/mL]	Isotype	α-IFNAR1	Isotype	α-IFNAR1	Isotype	α-IFNAR1	Isotype	α-IFNAR1
	22.38	21.53	7.59	35.29	3.56	8.39	5.97	12.86
	20.28	18.19	7.59	52.76	6.38	132.33	6.78	34.41
	24.91	18.19	5.97	54.12	7.18	7.59	6.78	13.26
	24.91	19.02	5.57	6.38	25.77	68.34	5.97	14.9
	24.91	18.19	8.39	9.6	28.33	7.59	7.59	13.67
			23.64	17.37		5.17	9.2	9.2
				12.44				14.08
				172.71				6.78
				10.82				9.2

## Sheet: 7h
	SPF		SPF		GF		GF
GM-CSF	Uninfected		WNV		Uninfected		WNV
Conc [pg/mL]	Isotype	α-IFNAR1	Isotype	α-IFNAR1	Isotype	α-IFNAR1	Isotype	α-IFNAR1
	14.97	8.94	2.53	90.42	2.53	23.68	8.94	21.73
	14.97	9.82	5.81	23.68	2.81	63.16	12.21	42.33
	14.31	10.66	2.53	32.18	9.82	2.53	2.53	44.53
	8.94	10.66	2.53	8.94	4.49	17.41	2.53	38
	10.66	12.21	2.53	10.66	14.97	8.94	13.63	51.33
			52.18	8.94		2.53	17.41	49.91
				27.29				44.22
				95.57				13.63
				158.01				70.73

## Sheet: 7i
	SPF		SPF		GF		GF
IL-10	Uninfected		WNV		Uninfected		WNV
Conc [pg/mL]	Isotype	α-IFNAR1	Isotype	α-IFNAR1	Isotype	α-IFNAR1	Isotype	α-IFNAR1
	190.89	176.4	2.09	744.18	3.56	112.42	0.61	145.23
	178.17	153.31	0.12	1405.08	55.26	25.61	3.56	783.69
	118.87	481.56	3.56	360.11	27.57	5.52	3.56	222.49
	252.73	193.5	3.56	79.2	290.08	3.56	3.07	719.82
	108.73	174.2	3.56	144.33	325.69	63.44	7.97	453.72
			18.27	83.47		40.23	3.56	131.67
				586.1				356.84
				719.82				40.23
				4118.8				239.16

## Sheet: 7j
	SPF		SPF		GF		GF
MIP-1a	Uninfected		WNV		Uninfected		WNV
Conc [pg/mL]	Isotype	α-IFNAR1	Isotype	α-IFNAR1	Isotype	α-IFNAR1	Isotype	α-IFNAR1
	67.33	56.5	32.29	234.54	19.23	54.07	36.21	121.42
	67.33	88.08	34.3	114	43	74.89	39.74	155.01
	73.08	102.84	27.81	109.8	48.84	36.21	15.33	81.74
	106.07	96.79	58.82	90.33	278.63	30.13	15.33	170.74
	114.59	88.08	32.29	139.96	291.12	36.21	73.08	122.52
			191.97	107.32		32.29	51.52	526.59
				303.36				123.62
				204.91				80.09
				176.96				109.8

[truncated: 2 more sheets: 7k, 7l]
